# Supplementary material for: Incidence, clinical implications and impact on public health of infections with Shigella spp. and entero-invasive Escherichia coli (EIEC): results of a multicenter cross-sectional study in the Netherlands during 2016–2017
Source: BMC Infect Dis. 2019 Dec 9;19:1037. doi: 10.1186/s12879-019-4659-y (PMC6902317; doi:10.1186/s12879-019-4659-y)
Supplement: Supplementary file 1 — Additional file 1. Calculation of EIEC multiplier. In this file the calculation of the multipliers for the estimation of the Dutch community incidence for shigellosis and infections with EIEC were depicted, using equations as described by Haagsma et al. 2013. [file 12879_2019_4659_MOESM1_ESM.xlsx]

## Sheet: Sheet1
Additional File 1. Calculation of incidence, using equations from Haagsma et al., Epidemiol. Infect. (2013), 141, 1625–1639
			Multiplier for Shigella spp. calculated by Haagsma et al.	Multiplier for EIEC calculated in this study
Factor	Equation	Description	Values	Values	Source
nR		Number of reported cases/year	329	80	Total number of cultured EIEC/year*proportionfactord
nH		Number of hospitalized cases/year	24	2	Total number of hospitalized patients in IBESS*proportionfactord
nGP	nR - nH	Number of cases who are not hospitalized, but visit a GP	305	78
p	k.a +(1-k)b	Probability of visiting a GP with gastroenteritisa	0.13	0.11
k		Proportion of bloody diarrhea in population casesb	0.25	0.16	Data from IBESS
a		Probability of visiting a GP with bloody diarrheac	0.31	0.31
b		Probability of visiting a GP with non-bloody diarrheac	0.08	0.08
m	k.c+(1-k)d	Probability of submitting a fecal sample when visiting a GP	0.28	0.2152
k		Proportion of bloody diarrhea in population casesb	0.25		Data from IBESS
c		Probability of submitting a fecal sample for a patient with bloody diarrheac	0.82	0.82
d		Probability of submitting a fecal sample for a patient with non-bloody diarrheac	0.1	0.1
n	m.f.j.h.	Probability of reporting a case for patients visiting a GP	0.137592	0.0335712
m		Probability of submitting a fecal sample when visiting a GP
f		Probability of analyzing a pathogen in samples for patients visiting a GPc	0.78	0.78
j		Sensitivity of laboratory analysisb	0.63	0.2	0.3125 (proportion of MMLs with protocol for EIEC detection by culture, van den Beld et al., Journal ofMicrobiological Methods 131 (2016) 10–15*0.63 (=sensitivity for laboratory analysis of Shigella)
h		Probability of reporting a positive laboratory result for patient visiting a GPc	1	1
o	e.g.j.i	Probability of reporting a case for hospitalized patients	0.555093	0.17622
e		Probability of submitting a stool sample for a hospitalized patientc	0.89	0.89
g		Probability of analyzing a pathogen in samples for hospitalized patientsc	0.99	0.99
j		Sensitivity of laboratory analysisb
i		Probability of reporting a positive laboratory result for hospitalized patientsc	1	1
NGP	nGP/n	Total number of cases visiting a GP	2216.7	2323.42
NH	nH/o	Total number of hospitalized cases	43.236	11.3494
NP	(NGP + NH)/p	Total cases in the population	17384.1	21225.2
M	NP/nR	Multiplier	52.8392	265.315
a = outcome is set to the first two decimals
b = pathogen specific parameter
c = country specific parameter
d = proportion of notified shigellosis cases included in IBESS
